# Supplementary material for: Antibodies against Platelet Glycoproteins in Clinically Suspected VITT Patients
Source: Antibodies (Basel). 2024 May 1;13(2):35. doi: 10.3390/antib13020035 (PMC11130846; doi:10.3390/antib13020035)
Supplement: Supplementary file 1 [file antibodies-13-00035-s001.zip]

Archive with 1 entries (1 files):
- antibodies-2864191-supplementary.pdf
